# Supplementary material for: SARS-CoV-2 Variant-Specific Antibodies in Vaccinated Inflammatory Bowel Disease Patients
Source: Vaccines (Basel). 2025 May 30;13(6):595. doi: 10.3390/vaccines13060595 (PMC12197397; doi:10.3390/vaccines13060595)
Supplement: Supplementary file 1 [file vaccines-13-00595-s001.zip]

Archive with 1 entries (1 files):
- vaccines-3630701-Supplementary.pdf
